# Supplementary material for: Radical Mediated Decarboxylation of Amino Acids via Photochemical Carbonyl Sulfide (COS) Elimination
Source: Molecules. 2024 Mar 25;29(7):1465. doi: 10.3390/molecules29071465 (PMC11013372; doi:10.3390/molecules29071465)
Supplement: Supplementary file 1 [file molecules-29-01465-s001.zip]

Archive with 1 entries (1 files):
- molecules-2880192-supplementary.pdf
